# Supplementary material for: Discovery of l-threonine transaldolases for enhanced biosynthesis of beta-hydroxylated amino acids
Source: Commun Biol. 2023 Sep 11;6:929. doi: 10.1038/s42003-023-05293-0 (PMC10495429; doi:10.1038/s42003-023-05293-0)
Supplement: Supplementary file 4 — Supplementary Data 1 [file 42003_2023_5293_MOESM4_ESM.xlsx]

## Sheet: Figure 2b
	ADH			ObiH+ADH
L-Thr	0.836685	0.707446	0.697275	2.77447	2.63127	3.05295
1	3.09404	3.18041	2.96251	21.0533	24.8176	13.7035
2	25.8534	26.6812	11.1127	41.2473	41.5303	43.7633
3	1.08597	1.15756	0.804062	48.0341	46.7269	47.0451
4	0.67251	0.76145	0.845027	3.31589	3.50783	2.72333
5	7.8727	3.45097	4.32741	13.1596	14.0289	13.7116
6	2.09729	0.800692	2.2629	3.99801	6.64369	6.85688
7	27.7527	28.0104	27.6827	37.9267	36.1847	38.635
8	0.759967	0.783597	0.774747	5.99194	5.53795	5.79429
9	2.41399	2.65618	2.28298	11.7106	11.0549	10.9601
10	0.636394	0.875485	1.06197	6.98362	8.98275	7.35673
11	6.58395	6.02	6.30816	10.7518	9.83503	12.7337
12	2.6578	2.52125	1.46097	9.56024	12.9146	12.5379
13	0.365276	0.452517	0.505456	12.0523	10.9531	11.8204
14	2.49682	2.01615	2.35367	26.3871	27.5925	29.4786
15	2.4335	1.86607	0.695037	25.8705	23.8207	25.8871
16	0.13056	1.89403	1.24436	12.4869	11.5337	9.42035

## Sheet: Figure 4a
	+3			-3
No TTA	0.930292	0.936127	0.916602	0.1692	0.195211	0.220812
ObiH	47.4765	38.9053	32.435	2.68861	1.72421	2.30393
PiTTA	170.959	172.936	231.168	14.2865	14.1267	14.5272
CsTTA	188.44	174.489	180.007	4.51896	4.04252	4.16999
BuTTA	341.959	195.462	310.809	10.9087	11.1711	9.96686
s-StTTA-d36	8.31468	8.62975	7.7599	2.07784	1.70962	3.01394
s-SNTTA	2.28347	2.31838	2.6097	0.398091	0.565995	0.561352
s-NoTTA	0.888292	0.740479	0.972231	1.87425	2.19481	2.03549
s-KaTTA	47.4765	38.9053	32.435	5.18302	5.69312	4.7386
PbTTA	148.205	64.6977	136.32	5.40901	7.4715	5.64926
s-DbTTA	2.81119	3.45412	3.19311	0.58026	0.586411	0.561924

## Sheet: Figure 4c
	Thr			1			3			6			7			8			12			15
blank	0.147516	0.136176	0.156879	0.142974	0.223304	0.150602	0.145793	0.115505	0.126062	0.146608	0.149134	0.125247	0.159403	0.123895	0.0200876	0.131476	0.136043	0.147076	0.267456	0.264774	0.290741	0.703102	0.701155	0.71716
+ADH	0.221461	0.212275	0.173914	1.29536	0.912848	0.950135	0.53866	0.488972	0.530066	0.294028	0.27214	0.437064	13.7646	15.87	16.248	0.283692	0.347228	0.325196	1.41794	1.27036	1.42104	0.178503	0.216037	0.169158
ObiH	1.24672	1.72211	1.3021	3.87167	3.87917	3.66961	18.048	15.4283	15.013	1.72456	0.857343	0.829619	19.867	21.6164	21.144	1.76517	1.50862	1.57451	6.16649	6.24954	6.41435	12.0936	11.6241	11.6909
PiTTA	1.80722	1.98508	1.65225	17.2322	17.7471	17.1963	59.6098	60.2994	80.6035	2.11636	1.53258	1.39451	44.9242	47.9003	44.6799	3.77947	3.66992	3.56512	13.3754	12.1818	13.5476	48.7643	53.2739	47.5242
CsTTA	1.66285	1.48753	1.53444	19.7093	19.9354	19.8875	69.3405	64.207	66.2374	1.76353	1.50525	1.79552	44.8786	43.626	47.5393	3.71777	3.75892	3.83069	12.3082	12.5356	12.7365	37.9287	45.3861	38.3061
BuTTA	2.09956	2.15008	1.9183	10.1266	10.1598	10.7556	65.816	37.6201	59.8207	1.43001	1.14603	1.24908	34.0479	34.4519	36.0994	2.40431	2.24311	2.15332	10.2952	9.49721	9.57289	45.1039	53.8102	43.7709
s-KaTTA	0.672153	0.431052	0.575982	1.54622	1.15102	1.21566	11.8691	9.72633	8.10875	0.29148	0.35893	0.27554	14.4254	16.0587	15.593	0.310803	0.301932	0.29351	1.67488	1.62015	1.66418	25.0485	24.918	17.3988
PbTTA	5.29567	5.23644	5.38486	45.6268	69.1872	64.092	54.936	23.9818	50.5304	15.8826	14.677	13.2498	21.3768	18.0438	34.4021	6.76286	6.85622	6.97897	67.6211	70.9894	77.2181	52.0628	61.1422	44.8223

## Sheet: Figure 5b
	0mM			10mM			100mM
s-ObiH	0	0.00481346	0.0046785	0.0275762	0.0274862	0.0302303	0.102882	0.0755758	0.0864623
s-BuTTA	0.0326146	0.0427813	0.0296005	0.14166	0.120292	0.122541	0.165502	0.133877	0.167122
s-PbTTA	0.0960893	0.0884867	0.0832684	0.342835	0.288088	0.306622	0.513736	0.444413	0.449361

## Sheet: Figure 5d
	0mM			10mM			100mM
s-ObiH	0.00989683	0.0121011	0.0147553	0.0897013	0.0882618	0.0839881	0.220429	0.179268	0.190019
s-BuTTA	0.021908	0.0190739	0.0220429	0.152816	0.113319	0.133157	0.163253	0.133157	0.167122
s-PbTTA	0.129334	0.118717	0.126589	0.351113	0.329025	0.351113	0.647118	0.584948	0.582744

## Sheet: Figure 5f
	CAR + TTA			TTA only
4FBA	1719.2	2298.6	2577.8	55.2	57.2	54.6
TPAL	1182	1189.6	1708.6	822.7	764.4	1050.8

## Sheet: Figure 6b
	+pAzBA
mavCAR	0.0863953	0.0870684	0.0874571
mmCAR	0.0210679	0.0186948	0.0184743
trCAR	0.0693193	0.0624321	0.0675961

## Sheet: Figure 6c
	Product peak area
mavCAR	2491	2317	2475.2
mmCAR	2718.9	2628.9	2859.3
trCAR	3927.1	2709.4	2757.7

## Sheet: Figure 6d
	Product Peak Area
mavCAR	1115.5	793.8	819
mmCAR	128.6	114.3	133
trCAR	327.8	323.1	336.4

## Sheet: S1
Time (min)	3			3+ADH			3+ADH+ObiH
0	1.0641	1.0578	1.0643	0.957	0.9648	0.9564	0.9518	0.9287	0.9186
0.65	1.0643	1.0586	1.0638	0.9526	0.9546	0.951	0.9377	0.9057	0.893
1.28	1.0636	1.0576	1.0634	0.9523	0.9497	0.9478	0.9224	0.888	0.8748
1.93	1.0623	1.0558	1.0626	0.949	0.9457	0.9458	0.9064	0.8709	0.8557
2.58	1.0608	1.0548	1.0605	0.9469	0.9442	0.9442	0.8894	0.8527	0.8362
3.22	1.0603	1.0535	1.0599	0.947	0.9443	0.9432	0.8728	0.8344	0.8185
3.87	1.0592	1.0526	1.059	0.9455	0.9424	0.9416	0.855	0.8153	0.7977
4.65	1.0578	1.0509	1.0575	0.9454	0.9413	0.9406	0.8336	0.7923	0.7741
5.32	1.0571	1.0496	1.0561	0.9439	0.9398	0.9391	0.8142	0.7714	0.7515
5.98	1.0565	1.0485	1.0552	0.9428	0.9397	0.9386	0.7953	0.7506	0.7283
6.67	1.0545	1.048	1.0544	0.9424	0.9389	0.9385	0.7757	0.729	0.7054
7.33	1.0536	1.0476	1.0537	0.9419	0.9377	0.9381	0.7554	0.7081	0.6832
8	1.0527	1.0461	1.0528	0.9423	0.937	0.9374	0.7352	0.686	0.6596
8.67	1.0522	1.0453	1.0524	0.9417	0.9365	0.9365	0.7144	0.6634	0.637
9.33	1.0519	1.045	1.0519	0.9411	0.9358	0.9363	0.6937	0.6408	0.6129
9.98	1.0512	1.0443	1.0513	0.9403	0.9358	0.9352	0.6722	0.6177	0.5894
10.67	1.0507	1.0442	1.0502	0.9407	0.9352	0.9361	0.6512	0.5944	0.5661
11.33	1.0498	1.0436	1.0498	0.9392	0.934	0.9338	0.6286	0.5713	0.543
11.98	1.0497	1.0431	1.0486	0.9389	0.9339	0.9335	0.6074	0.55	0.5325
12.67	1.0487	1.0423	1.0486	0.9381	0.9336	0.933	0.5857	0.5386	0.5304
13.33	1.049	1.0416	1.0474	0.9377	0.9329	0.9324	0.5655	0.5365	0.5301
14	1.048	1.0419	1.0476	0.9379	0.9328	0.9322	0.5541	0.536	0.5298
14.67	1.0475	1.0415	1.0471	0.9368	0.9328	0.9266	0.5518	0.5356	0.5297
15.33	1.0471	1.0412	1.0465	0.9374	0.931	0.9272	0.5508	0.5354	0.5295
16	1.0465	1.0408	1.0459	0.9368	0.9318	0.9254	0.5507	0.5352	0.5295
16.65	1.0467	1.0406	1.0458	0.9358	0.931	0.9247	0.5501	0.535	0.5293
17.33	1.0455	1.0398	1.0449	0.9356	0.9307	0.9247	0.5497	0.5349	0.529
18	1.0454	1.0394	1.0443	0.9355	0.9296	0.925	0.5496	0.5348	0.529
18.67	1.0455	1.0392	1.0447	0.935	0.9302	0.9232	0.5494	0.5347	0.5289
19.32	1.045	1.0393	1.044	0.9338	0.9289	0.9228	0.5491	0.5347	0.5284
20	1.0444	1.0386	1.0435	0.9342	0.9278	0.9228	0.549	0.5351	0.5289
20.67	1.0438	1.0386	1.043	0.934	0.9273	0.9226	0.549	0.5342	0.5285
21.32	1.0435	1.0385	1.0424	0.9328	0.9275	0.9219	0.5485	0.5344	0.5285
22	1.0435	1.0375	1.0423	0.9328	0.9276	0.9205	0.5485	0.5342	0.5282
22.67	1.0436	1.0378	1.0423	0.9319	0.9267	0.9203	0.5485	0.5343	0.5286
23.33	1.0426	1.0371	1.0416	0.9323	0.9261	0.9207	0.5484	0.534	0.5283
24	1.043	1.0368	1.042	0.9311	0.925	0.9197	0.548	0.5343	0.5283
24.67	1.0419	1.0366	1.0413	0.9316	0.9245	0.9196	0.5479	0.5337	0.5279
25.33	1.0418	1.036	1.0407	0.9306	0.925	0.9192	0.5473	0.5337	0.5278
26	1.0417	1.0364	1.0412	0.9305	0.9244	0.9184	0.5477	0.5338	0.528
26.67	1.0412	1.0365	1.0398	0.93	0.9246	0.9179	0.5475	0.5337	0.5278
27.33	1.0411	1.0355	1.0398	0.9284	0.9225	0.9175	0.5473	0.5334	0.5273
28	1.0408	1.0359	1.0402	0.9288	0.9223	0.9168	0.5478	0.5336	0.5278
28.67	1.0396	1.0352	1.0394	0.9284	0.9226	0.9166	0.5472	0.5333	0.5276
29.32	1.0403	1.0349	1.0395	0.9285	0.9222	0.9162	0.547	0.5332	0.5274
30	1.0401	1.0353	1.0388	0.9273	0.9213	0.9152	0.5468	0.5332	0.5274
30.65	1.0401	1.034	1.0388	0.9273	0.9202	0.9151	0.5467	0.5332	0.5271
31.33	1.0394	1.0342	1.0383	0.9269	0.9202	0.9143	0.5471	0.533	0.5274
32	1.0393	1.0341	1.0383	0.9263	0.9196	0.9139	0.5469	0.5328	0.5271
32.67	1.0386	1.0338	1.0379	0.9257	0.9202	0.914	0.547	0.5329	0.527
33.32	1.039	1.0338	1.0373	0.9247	0.9183	0.9131	0.5464	0.5326	0.5264
34	1.038	1.0333	1.0373	0.9249	0.9183	0.9126	0.5462	0.5326	0.5269
34.67	1.0378	1.0332	1.037	0.9234	0.9177	0.9122	0.5461	0.5325	0.5265
35.32	1.0374	1.0331	1.0365	0.9239	0.9176	0.9124	0.546	0.5324	0.5267
36	1.038	1.0327	1.0366	0.9232	0.9167	0.912	0.5461	0.5329	0.5268
36.67	1.0374	1.0322	1.0364	0.9233	0.9171	0.9118	0.5461	0.5324	0.5267
37.33	1.037	1.0326	1.036	0.9225	0.9162	0.9112	0.5458	0.5322	0.5264
37.98	1.0368	1.032	1.0357	0.923	0.9157	0.9106	0.5459	0.5324	0.5268
38.65	1.0369	1.0317	1.0358	0.9217	0.915	0.9098	0.5457	0.5324	0.5267
39.33	1.0363	1.0316	1.0351	0.9209	0.9147	0.9086	0.5459	0.5318	0.5263
40	1.0365	1.0312	1.0349	0.9209	0.9145	0.9081	0.5462	0.5317	0.5263
40.67	1.0358	1.0307	1.0344	0.9212	0.9134	0.9082	0.5308	0.532	0.5263
41.33	1.0361	1.0308	1.0349	0.9206	0.9127	0.9073	0.5309	0.5321	0.5264
42	1.0354	1.0307	1.0342	0.92	0.9129	0.9068	0.5304	0.5318	0.5262
42.65	1.0354	1.0297	1.0346	0.9198	0.9117	0.9073	0.5303	0.5321	0.5261
43.33	1.0351	1.0297	1.0339	0.9197	0.9131	0.9069	0.5303	0.5327	0.5266
44	1.035	1.03	1.0334	0.9182	0.9116	0.9053	0.5297	0.5314	0.5256
44.65	1.0347	1.0296	1.0338	0.9187	0.9106	0.9056	0.5302	0.5318	0.526
45.33	1.0348	1.029	1.0335	0.918	0.9113	0.9053	0.5301	0.5319	0.5261
46	1.034	1.0296	1.0329	0.9168	0.9099	0.9043	0.5301	0.5317	0.526
46.67	1.0338	1.0286	1.0322	0.9166	0.9093	0.9042	0.5296	0.5317	0.5257
47.32	1.0332	1.0283	1.0321	0.916	0.909	0.9023	0.5291	0.5317	0.525
48	1.0328	1.0283	1.0324	0.9154	0.9084	0.902	0.5291	0.5313	0.5251
48.67	1.0332	1.0279	1.032	0.9149	0.9084	0.9024	0.5288	0.5315	0.5252
49.32	1.033	1.0276	1.0315	0.9151	0.9067	0.9019	0.529	0.5313	0.5256
50	1.0327	1.0276	1.0317	0.9147	0.9073	0.9014	0.5288	0.5311	0.5256
50.67	1.0324	1.0273	1.0311	0.9141	0.9065	0.8999	0.5287	0.5311	0.5251
51.33	1.0324	1.0275	1.0309	0.9132	0.9061	0.9002	0.5286	0.5314	0.5254
51.98	1.0322	1.0266	1.0307	0.9135	0.9049	0.8999	0.5286	0.5309	0.5253
52.67	1.032	1.0273	1.0306	0.9135	0.9047	0.8992	0.5287	0.5311	0.5251
53.33	1.0314	1.0266	1.0304	0.9122	0.905	0.8989	0.5282	0.5309	0.5253
54	1.0314	1.0261	1.03	0.9119	0.9035	0.8982	0.5281	0.531	0.525
54.67	1.0312	1.0259	1.0296	0.912	0.9035	0.8981	0.5282	0.531	0.5248
55.33	1.0312	1.0254	1.0291	0.9111	0.9031	0.897	0.5281	0.5308	0.5249
56	1.0307	1.0251	1.0295	0.9109	0.9026	0.8958	0.5282	0.5308	0.5249
56.67	1.0305	1.0252	1.0288	0.9094	0.9021	0.8958	0.5278	0.5306	0.5245
57.32	1.0301	1.0249	1.0289	0.9109	0.9019	0.896	0.528	0.5308	0.5249
58	1.0298	1.0249	1.0289	0.909	0.9016	0.8949	0.5279	0.5305	0.5248
58.65	1.0297	1.0243	1.0283	0.909	0.8999	0.8942	0.5278	0.5305	0.5243
59.33	1.0295	1.0245	1.0283	0.9082	0.9002	0.894	0.5278	0.5305	0.5246
60	1.0288	1.0248	1.0275	0.9074	0.9	0.8935	0.5275	0.5306	0.524

[truncated: 17 more sheets: S2a, S2b, S3a, S3b, S3c, S3d, S4a, S4b, S7, S8a, S23a, S24, S25a, S26a, S26b, S27a-f, S30]
